# Supplementary material for: Monitoring of SARS-CoV-2 Infection in Ragusa Area: Next Generation Sequencing and Serological Analysis
Source: Int J Mol Sci. 2023 Mar 1;24(5):4742. doi: 10.3390/ijms24054742 (PMC10003428; doi:10.3390/ijms24054742)
Supplement: Supplementary file 1 [file ijms-24-04742-s001.zip]

Archive with 1 entries (1 files):
- ijms-2210586-supplementary.pdf
